# Supplementary material for: Results from a large post-marketing safety surveillance study in the Republic of Korea with a quadrivalent meningococcal CRM-conjugate vaccine in individuals aged 2 months–55 years
Source: Hum Vaccin Immunother. 2019 Oct 25;16(6):1260–7. doi: 10.1080/21645515.2019.1670125 (PMC7482729; doi:10.1080/21645515.2019.1670125)
Supplement: Supplemental Material [file KHVI_A_1670125_SM1774.zip]

Archive with 3 entries (3 files):
- Table S1.docx
- Table S3.docx
- Yoo et al_HVI_Revised Table S2.docx
